# Supplementary material for: PLXND1-mediated calcium dyshomeostasis impairs endocardial endothelial autophagy in atrial fibrillation
Source: Front Physiol. 2022 Aug 9;13:960480. doi: 10.3389/fphys.2022.960480 (PMC9395636; doi:10.3389/fphys.2022.960480)
Supplement: Supplementary file 3 [file DataSheet1.xlsx]

## Sheet: Fig1
	1D			1F			1G			1H			1I
	Fibrosis(%area)			CSA(um2)			Tn-I			BNP			CK-MB
	SR	AF		SR	AF		SR	AF		SR	AF		SR	AF
	0.69	5.21		215	327		371.53	910.2		415.01	529.75		19.85	41.73
	1.2	4.42		199	364		314.5	842.7		424.3	563.76		17.9	38.4
	0.47	3.98		186	380		349.61	764.16		432.23	537.556		24.05	46.68
	0.62	6.52		173	425		336.91	831.41		429.19	576.56		21.19	49.84
	0.94	6.14		152	411		352.79	899.29		436.97	564.73		19.28	42.36
	0.89	4.93		179	391		369.32	789.9		440.56	517.32		23.48	40.86

## Sheet: Fig2
	2H					2I
	LC3II/I					SQSTMI/GAPDH
	SR	AF	SR+BAFA1	AF+BAFA1		SR	AF	SR+BAFA1	AF+BAFA1
	1	0.44	1.95	1.4		1	1.4379	2.24	1.743
	1	0.5	2.05	1.46		1	1.535	2.35	1.863
	1	0.36	2.1	1.6		1	1.3635	2.1	1.6976
	1	0.42	1.86	1.65		1	1.4234	2.063	1.89
	1	0.49	1.97	1.43		1	1.4934	1.99	1.745
	1	0.47	2.23	1.52		1	1.3169	2.23	1.968
	2K
		Autophagosomes		Autolysosomes
	SR	45	48	25	23
	AF	18	14	8	9
	AF+BAFA1	60	62	12	14
	SR+BAFA1	62	66	14	17

## Sheet: Fig3
	3B				3D				3E				3H
	PLXND1/GAPDH				LC3II/I				SQSTMI/GAPDH				NC					LV-Plxnd1					shPlxnd1					EGTA+BAPTA-AM					lnonomycin+Ca2+
	NC	LV-Plxnd1	shPlxnd1		NC	LV-Plxnd1	shPlxnd1		NC	LV-Plxnd1	shPlxnd1		7.83	8.01	7.18	6.98	7.23	4.32	4.13	4.24	3.25	3.37	8.08	8.53	9.12	7.85	9.07	0.964	1.45	0.875	0.974	1.234	13.7	11.9	12	12.5	13.32
	1	2.682	0.246		1	0.545	1.542		1	0.545	1.542
	1	2.685	0.178		1	0.453	1.674		1	0.453	1.674		3J
	1	2.759	0.265		1	0.394	1.75		1	0.394	1.75			Autophagosomes			Autolysosomes
	1	2.706	0.222		1	0.512	1.687		1	0.512	1.687		NC	36	43	42	19	21	22
	1	2.683	0.287		1	0.468	1.593		1	0.468	1.593		LV-Plxnd1	18	14	13	11	8	10
	1	2.976	0.195		1	0.503	1.623		1	0.503	1.623		shPlxnd1	61	64	66	15	14	15
	3G
	Intracellular calcium Rhod3-AM
	minutes	lnonomycin+Ca2+						EGTA+BAPTA-AM						NC						LV-Plxnd1						shPlxnd1
	0	1	1	1	1	1	1	1	1	1	1	1	1	1	1	1	1	1	1	1	1	1	1	1	1	1	1	1	1	1	1
	6	0.924495	0.974646	0.924117	0.892757	1.0699	1.03211	0.818379	0.917947	0.996057	0.960556	0.968194	0.991322	1.04008	1.14422	0.933901	0.950561	1.0185	0.857736	1.02237	0.984737	0.883015	0.93016	0.976545	0.97444	1.02502	0.929869	0.945956	0.986387	0.977442	0.959612
	12	0.86107	0.954591	0.913618	0.875938	0.888377	0.960659	1.03234	1.11245	1.00529	1.07974	0.984422	0.964025	1.02361	1.16794	0.945692	0.954091	1.03356	0.889595	0.959752	0.934487	0.839172	0.937245	0.878933	0.961579	0.990339	0.959416	0.948449	1.06472	0.974878	0.984736
	18	0.991285	1.01657	0.960325	0.895612	0.918438	1.10174	1.02624	1.06011	1.01058	1.08739	0.948828	1.05307	1.00664	1.06527	0.917797	0.959024	1.02263	0.889045	1.08116	0.832682	0.816108	0.949236	0.827547	0.977909	1.02404	0.971929	0.97189	1.04996	0.997984	1.04191
	24	1.05628	1.03399	0.925226	0.923467	1.0666	0.990175	1.0048	1.04733	1.001	1.12324	0.872547	1.03923	1.00927	0.960861	0.989198	0.946739	1.01792	0.938414	0.965706	0.960413	0.966073	1.00571	0.984405	0.99572	1.08757	0.961675	1.09314	1.00361	1.02462	1.15663
	30	0.844666	0.932005	0.859836	0.953066	0.975077	1.10892	1.03604	1.10169	1.02569	1.09744	0.939074	0.842421	0.984252	0.93998	1.05724	0.945144	0.938652	0.992487	1.01028	0.860149	0.805451	0.924501	0.85563	0.983683	0.977835	0.981893	0.991617	0.896717	0.979864	1.01406
	36	0.939058	0.975502	0.893531	0.90745	1.00797	1.00827	0.823982	0.959696	0.979688	1.00027	0.884371	0.935724	0.91371	0.942195	0.939851	0.848749	0.961092	0.869702	0.957681	0.887856	0.914649	0.939848	0.876937	0.92008	0.939859	1.04646	1.14378	0.919496	0.993162	1.17656
	42	1.02941	1.0685	0.941281	0.95002	0.962051	1.04772	0.857382	0.92816	1.02576	1.02003	0.939319	1.02055	0.965835	1.06809	0.883685	0.901487	0.950783	0.829679	0.971942	0.898012	0.852875	0.906241	0.891419	0.868227	0.907114	1.00212	1.11309	0.870911	0.954615	1.1856
	45	0.883917	0.970198	0.938573	0.95016	1.13677	1.01201	0.891087	0.985326	0.896247	0.989699	0.852769	0.953237	0.883098	1.00926	0.991754	0.880264	0.933904	1.00834	1.02096	0.93689	0.988185	1.05915	0.95278	1.04437	0.943556	0.963131	0.990157	0.914465	0.953343	0.982718
	51	0.980077	0.978746	0.955411	1.00635	1.20049	1.06488	0.996695	0.935159	1.03206	0.971349	1.02213	1.15364	0.997885	1.13169	0.912405	0.956654	0.967847	0.893517	1.04077	0.86368	0.828582	0.907253	0.902255	0.949296	0.907231	0.982772	1.0585	0.907586	0.945002	1.08539
	57	0.980596	0.972917	0.964108	1.09249	1.07322	1.02094	0.912393	0.894243	1.05777	0.932691	1.05541	0.993063	0.903471	1.08682	0.947001	0.867503	0.96582	0.944841	1.13546	0.969806	1.04561	1.04448	0.978844	1.19269	0.997052	0.945439	0.959465	0.933307	0.971245	0.993216
	63	0.983693	1.00108	0.927389	1.01106	1.07396	0.98745	1.01641	0.920647	1.09669	1.02627	1.04679	1.10565	0.986689	1.009	0.933898	0.906895	0.949658	0.869741	1.09705	0.911836	0.929828	0.927353	0.946863	1.03526	1.02082	1.02963	1.02052	0.92274	1.02523	1.04499
	69	0.976101	0.96635	0.922943	1.05194	1.17359	0.971541	0.95046	0.855123	0.942784	0.946269	0.933621	1.02996	0.92591	1.1118	0.910276	0.846348	0.915087	0.826284	1.06597	0.960471	0.98238	0.942453	0.930017	1.00805	1.0555	0.950798	0.977062	0.909928	1.00315	0.986952
	75	0.975114	1.00906	0.967666	1.03561	1.13202	1.02187	1.04361	0.921732	1.0355	1.0356	0.992856	1.06422	0.918188	1.07003	0.970554	0.901874	0.90473	0.973606	1.07435	0.982798	1.06223	1.06341	1.0117	1.11247	1.0121	1.08521	1.16641	0.962444	1.04865	1.16476
	81	0.968062	0.995519	0.963072	1.00039	1.13751	1.06101	0.922392	0.865212	0.957391	0.945119	1.00417	1.15084	0.882407	1.08983	0.957937	0.847465	0.89092	0.940701	1.15765	1.0147	1.0877	0.999399	1.05766	1.13681	1.04784	0.930674	0.991117	1.02677	0.989256	1.06297
	87	0.955392	0.981329	0.934351	0.996506	1.18991	1.03718	0.918424	0.912783	0.979047	0.952983	0.998994	1.09614	1.0414	1.10539	1.02315	1.027	1.0204	1.00471	1.11953	0.941658	1.02174	1.08638	0.936919	1.10781	0.988318	0.897777	0.86035	0.987444	0.943048	0.971528
	90	0.975349	1.03137	0.971999	1.08694	1.13864	1.02022	1.08373	0.900055	1.08591	0.990132	1.04645	1.02642	1.00722	1.02139	0.969128	0.937654	0.964812	0.8931	1.01518	0.975503	0.963081	1.04787	1.03141	1.12835	1.0075	0.955475	1.05248	0.959253	0.981485	1.09251
	96	0.953771	0.959015	0.921887	0.966865	1.07618	1.05739	0.972247	0.904721	0.998312	0.989506	0.981734	1.11262	1.01125	0.926875	0.974396	0.97956	0.945883	0.948652	1.10544	0.955613	1.04354	1.06902	0.908281	1.11793	1.02929	0.979836	1.02367	0.937481	1.00456	1.04965
	102	0.999551	1.00822	0.953021	1.00956	1.2201	1.00664	1.03797	0.984596	1.04143	1.04226	0.971037	1.12744	1.0001	1.00873	0.993587	0.988403	0.992867	0.973936	1.0449	1.02603	1.11516	1.00393	0.953419	1.06116	0.923869	0.986214	1.11912	0.885078	0.955041	1.16984
	108	0.978607	0.95415	0.904071	0.995274	1.16146	0.972478	0.949273	0.943916	0.971885	0.942766	1.00865	1.09601	0.939817	0.967236	1.06956	0.911749	0.962452	1.02724	1.05539	0.935697	0.941811	0.907321	0.91899	0.957927	0.928053	1.00917	1.08057	0.932988	0.968613	1.11933
	114	0.970288	0.95166	0.943609	0.958585	1.07377	1.06874	1.01088	0.89017	1.00051	0.974978	1.05189	1.16511	1.0138	1.12931	0.973174	0.990631	0.978959	0.910636	1.10679	0.920477	0.999821	1.04597	0.947314	1.14357	0.975357	0.990845	1.05566	0.898584	0.983101	1.09727
	120	0.976684	0.969685	0.948848	1.0105	1.06654	1.05128	1.06123	0.987792	1.03353	1.02492	1.03706	1.10439	0.964365	1.09194	0.939766	0.887348	0.95665	0.88972	1.07945	0.984216	1.01126	1.03504	0.996722	1.09126	0.953449	0.999583	0.975709	0.947415	0.976516	1.01357
	126	0.998077	0.971152	0.963225	1.0137	1.09661	0.996916	0.975527	0.829531	1.01679	0.935132	1.03621	1.18409	1.01816	0.988881	0.980333	0.966174	1.00513	0.911204	1.06017	0.997573	1.06625	1.01469	0.954404	1.07935	0.963424	1.07521	1.11401	0.91352	1.01931	1.12627
	132	0.952435	0.963256	0.942876	0.986723	1.02848	1.03425	1.10005	0.914715	1.06287	0.994252	1.09244	1.17317	1.07023	1.13881	1.06481	1.0399	1.05551	1.02845	1.07118	0.998243	1.0105	1.03537	1.02496	1.04896	0.966903	1.04936	1.11645	0.94934	1.00813	1.10125
	135	0.996028	0.977394	0.945881	1.04551	1.07957	1.06808	1.04825	0.917513	1.02979	0.9778	1.00992	1.05667	0.897856	1.13842	0.896842	0.823231	0.955672	0.822777	1.04411	0.949037	0.992923	1.04612	0.932605	1.10356	0.92342	1.04771	1.11092	0.979153	0.985565	1.18403
	141	1.0063	1.00413	0.966507	1.02002	1.0639	1.09028	1.11112	0.933473	1.13481	1.03539	1.09994	1.11354	0.933966	1.05313	1.03146	0.892874	0.971506	0.965522	1.08679	0.918494	0.959106	0.941151	0.917506	1.01369	0.930773	1.00086	1.05559	0.944057	0.965814	1.09044
	147	0.979889	0.943892	0.910988	0.949435	1.06035	1.00483	0.937361	0.901998	0.955522	0.974931	0.993388	1.1453	0.980963	0.94426	0.959152	0.952204	0.971598	0.945367	1.0746	0.953285	0.991996	1.00251	0.964942	1.08982	1.01857	1.0404	1.19001	0.896559	1.02948	1.18935
	153	1.01055	0.947341	0.90981	1.02596	1.12409	1.0649	1.02374	0.89338	0.938019	0.921404	0.938674	1.17257	0.922251	1.0519	1.01438	0.919419	0.961056	0.952037	1.08685	0.94835	0.968137	1.0115	0.987779	1.14453	0.966501	0.959861	1.06143	0.892308	0.963181	1.07075
	159	0.995276	0.984774	0.978599	1.06848	1.22548	1.01239	0.966974	0.880936	1.04745	0.987841	1.06641	1.1179	0.982857	1.10736	1.02245	0.977814	0.961794	0.984545	1.14308	1.0356	1.08191	1.05532	1.05741	1.13278	0.947291	1.02143	1.11634	0.940446	0.98436	1.11723
	165	1.02371	0.996341	0.974222	1.08337	1.29987	1.00497	1.06621	0.958537	0.997521	0.993501	0.962463	1.00847	1.03492	1.10506	1.00578	0.997415	1.00678	0.941973	1.12476	0.974407	1.02209	1.0871	1.01859	1.14424	0.988053	1.06463	1.1028	1.00519	1.02634	1.12412
	171	1.00056	1.01078	1.02461	1.10395	0.990794	1.55305	1.0876	0.97315	1.05763	1.01185	1.03244	1.02398	1.04803	1.05054	1.06819	1.03539	1.25475	1.05788	1.07124	1.03333	1.09315	1.06333	1.02739	1.0909	0.955891	1.20324	1.12943	1.21552	1.07957	1.12411
	177	1.02067	1.02549	1.0424	1.12474	1.16372	1.38664	1.00268	0.912412	1.05402	0.949144	1.1009	1.13158	0.983286	1.06941	1.06023	0.989964	1.23043	1.11241	1.1115	1.11589	1.22787	1.15864	1.05646	1.19824	1.26841	1.17722	1.32217	1.26293	1.22282	1.29651
	180	1.81834	1.70221	1.64881	1.68238	1.75213	1.80082	0.962719	0.87444	0.993385	0.964279	1.02113	1.03205	1.10961	1.04715	1.27787	1.19681	1.27595	1.2691	1.11532	1.10013	1.20057	1.12662	1.05172	1.1624	1.20412	1.10747	1.20717	1.03284	1.15579	1.21388
	186	1.7262	1.7455	1.70768	1.82311	1.79111	1.71978	0.945109	0.864887	1.00278	0.968091	0.992023	1.11465	1.06405	1.25239	1.14293	1.04291	1.33085	1.11264	1.10202	1.06639	1.14026	1.14786	1.02142	1.19014	1.20933	1.30378	1.49732	1.11262	1.25656	1.50315
	192	1.89641	2.04559	2.07686	1.9145	1.85135	2.15581	1.01414	0.957415	0.995528	0.977951	1.06299	1.21171	1.04853	1.11395	1.15549	1.03109	1.32643	1.17093	1.09327	1.04465	1.12752	1.06833	1.05313	1.12699	1.29377	1.15212	1.19397	1.10981	1.22295	1.20145
	198	2.23885	2.48708	2.41895	2.45961	2.34986	2.61155	1.0043	0.968923	0.975945	0.971302	0.996737	1.01372	1.08478	1.21376	1.16686	1.07542	1.35436	1.19143	1.12245	1.13634	1.19101	1.11179	1.09558	1.10986	1.31244	1.17845	1.42755	1.14595	1.24545	1.39692
	204	2.77207	2.66644	2.62697	2.69537	2.17259	2.84996	1.02465	0.909984	0.977548	0.95631	0.977683	1.13322	1.08192	1.22822	1.14135	1.03877	1.41064	1.16564	1.15647	1.07469	1.18016	1.09012	1.08807	1.12363	1.33779	1.3705	1.36696	1.55268	1.35414	1.34358
	210	2.75071	2.67746	2.80651	2.7403	2.85541	2.70911	0.953049	0.873526	0.957475	0.945202	1.01909	1.15565	1.05579	1.21488	1.22304	1.05188	1.39819	1.25183	1.14502	1.12907	1.16866	1.16253	1.17694	1.19992	1.3761	1.42107	1.34732	1.64295	1.39859	1.3597
	216	3.00655	3.07346	2.94848	3.00621	2.7385	2.79932	1.07592	0.981373	1.0306	0.991741	0.991771	1.06196	1.18455	1.24664	1.29721	1.14092	1.42387	1.26415	1.16971	1.05035	1.09804	1.12835	1.1165	1.22305	1.36062	1.33402	1.22116	1.70361	1.34732	1.30503
	222	2.94067	2.88425	2.89173	2.97556	3.08032	3.09205	1.08867	0.914334	1.11262	1.01207	1.12774	1.24887	1.10131	1.22329	1.25859	1.08574	1.40015	1.33501	1.18553	1.14935	1.24509	1.28542	1.16491	1.31945	1.37837	1.46313	1.43779	1.38998	1.42075	1.50453
	225	2.99686	2.958	3.06228	3.10932	2.97656	3.03407	1.09273	0.908836	0.986112	1.0029	0.945508	1.15579	1.10846	1.34929	1.24817	1.09936	1.44713	1.27575	1.21077	1.14814	1.23309	1.26771	1.07417	1.31137	1.42825	1.50095	1.43813	1.44469	1.4646	1.48926
	231	3.08682	3.11418	3.18074	3.10974	2.92927	3.39459	0.973361	0.863909	1.1085	0.987797	1.10551	1.03305	1.10322	1.3836	1.29003	1.09058	1.40946	1.31991	1.22133	1.07125	1.18287	1.12158	1.04178	1.21854	1.41935	1.49776	1.47077	1.35574	1.45855	1.53144
	237	3.08127	3.20471	3.25765	3.05977	3.16093	2.9242	0.961506	0.859035	1.13454	1.04253	1.12007	1.04648	1.13479	1.3562	1.24918	1.11738	1.4117	1.27349	1.20023	1.22642	1.31506	1.17927	1.16467	1.19964	1.46345	1.5227	1.50561	1.37892	1.49307	1.57566
	243	3.0799	2.97622	2.97353	3.21275	3.38889	2.97278	1.03958	0.843901	0.929523	0.93589	0.918849	1.06812	1.13059	1.19857	1.2777	1.1033	1.422	1.29889	1.19022	1.05103	1.094	1.09878	1.0809	1.15152	1.47176	1.55281	1.61127	1.40115	1.51229	1.67675
	249	2.99238	3.06048	3.12608	3.17817	3.14858	3.28503	1.02546	0.941743	0.948924	0.938684	0.958051	1.0914	1.10902	1.19524	1.26728	1.09885	1.39541	1.38835	1.20515	1.13391	1.21091	1.15407	1.1146	1.28688	1.47737	1.53611	1.59166	1.36475	1.50674	1.65323
	255	2.90128	3.00811	3.06052	3.04261	3.38815	3.28253	1.00959	0.899871	1.0858	0.956654	1.08098	1.20757	1.10321	1.27304	1.25778	1.09094	1.40697	1.37912	1.11387	1.10658	1.16954	1.16239	1.17227	1.18775	1.47544	1.50512	1.63641	1.33635	1.49028	1.67305
	261	3.21005	2.99506	3.06938	3.13325	3.15812	3.25577	1.11494	0.938716	0.972911	1.0166	0.982698	1.04665	1.13312	1.39905	1.2835	1.12021	1.42659	1.34184	1.19524	1.06003	1.09536	1.09087	1.08208	1.23516	1.47163	1.57722	1.63946	1.40362	1.52443	1.69968
	267	3.10036	3.22763	3.25218	3.16212	3.02984	3.14149	1.12432	0.938288	1.02158	1.01412	0.978506	1.01541	1.3193	1.27305	1.45515	1.22569	1.52832	1.42439	1.19536	1.09347	1.15994	1.1336	1.13338	1.20351	1.4637	1.59529	1.68911	1.74893	1.52949	1.72886
	270	3.04823	2.9339	2.96332	3.14347	3.23725	3.21532	1.11712	0.928161	1.04366	1.00235	1.06175	1.14836	1.17599	1.23016	1.51647	1.25675	1.46146	1.573	1.18447	1.19258	1.21959	1.25541	1.19215	1.25495	1.50248	1.60429	1.69129	1.75428	1.55338	1.71557
	276	3.02191	3.106	3.15027	3.20992	2.99765	3.02686	0.913589	0.842113	1.0281	0.94273	1.01739	1.01008	1.07202	1.44376	1.19255	1.13181	1.41026	1.43953	1.19529	1.14683	1.24093	1.20981	1.17068	1.24679	1.50673	1.64749	1.73669	1.74575	1.57711	1.79242
	282	3.19157	3.22037	3.16716	3.15335	3.21242	3.0754	1.08933	0.957585	1.02223	0.958642	1.07328	1.23168	1.22916	1.26149	1.34121	1.21709	1.49819	1.40569	1.17217	1.20573	1.30191	1.2162	1.22547	1.25777	1.53091	1.67833	1.76879	1.76515	1.60462	1.82987
	288	3.12777	3.12029	3.12314	2.97076	3.18106	3.32892	1.00206	0.942237	0.982374	0.971259	0.965405	1.10532	1.47701	1.26169	1.58529	1.35844	1.61593	1.48204	1.2179	1.20376	1.30407	1.27382	1.16988	1.35215	1.5235	1.69897	1.78881	1.74293	1.61123	1.86468
	294	3.0988	3.23077	3.16576	3.00176	3.02911	3.2395	0.965545	0.978938	1.092	1.00936	1.06175	1.00636	1.15001	1.5799	1.34387	1.2363	1.45087	1.45522	1.16024	1.20592	1.32286	1.22014	1.19713	1.24308	1.5178	1.67745	1.80763	1.73258	1.59763	1.88203
	300	3.14764	3.09852	3.04001	3.03708	3.10836	3.10126	1.01701	0.944175	1.01955	1.0424	0.988328	1.14117	1.24864	1.47126	1.41844	1.1958	1.68141	1.42656	1.22064	1.15242	1.28781	1.29487	1.17486	1.37034	1.54532	1.7178	1.8332	1.73269	1.63156	1.90954
	306	3.18771	3.28998	3.29099	3.06902	3.12055	3.26691	0.982091	0.916761	1.09899	0.985317	1.05598	0.989139	1.3377	1.53783	1.43468	1.28549	1.58387	1.46591	1.25609	1.21213	1.2691	1.28125	1.20416	1.32468	1.53157	1.72074	1.83443	1.73403	1.62616	1.9429
	312	3.19604	3.0895	2.99272	2.90432	3.20275	3.33256	1.01227	0.976248	1.0198	1.0168	0.997626	1.12645	1.31277	1.55626	1.4408	1.30207	1.57464	1.49383	1.23054	1.14784	1.22693	1.21419	1.1958	1.34686	1.54071	1.71399	1.81631	1.76678	1.62735	1.9368
	315	3.11259	3.36022	3.39766	3.2854	3.24557	3.17078	1.05395	0.877054	1.01539	0.971432	1.05316	1.19787	1.35981	1.56483	1.47277	1.32793	1.59427	1.50277	1.23309	1.19637	1.21126	1.29504	1.23133	1.32322	1.43048	1.72692	1.97453	1.74985	1.5787	2.09312
	321	3.17841	3.34167	3.38708	3.36416	3.03396	3.17368	0.98494	0.970892	1.05144	1.00361	1.02923	1.09379	1.18358	1.55558	1.29591	1.23498	1.49681	1.45855	1.30916	1.2298	1.34843	1.28058	1.17922	1.36352	1.4476	1.71703	1.97649	1.80489	1.58232	2.13951
	327	3.2631	3.09973	3.13886	3.13533	3.16651	3.16728	1.0561	0.82116	0.970075	0.924906	1.02279	1.02644	1.60865	1.57421	1.7096	1.48095	1.71452	1.60675	1.24995	1.16206	1.22137	1.29261	1.24223	1.36067	1.57642	1.75467	1.79841	1.83874	1.66555	1.97754
	333	3.22428	3.18411	3.19024	3.17614	3.19388	3.03874	0.958775	0.843448	1.01637	0.994866	1.04005	1.21819	1.54052	1.61208	1.55893	1.34612	1.68825	1.46944	1.21771	1.23607	1.32046	1.2351	1.20229	1.28992	1.5875	1.76323	1.89685	1.85077	1.67536	2.06023
	339	3.17621	3.17298	2.92856	2.87325	3.3435	3.28671	1.00322	0.883332	1.01439	1.00752	0.991566	1.19224	1.28464	1.64155	1.58123	1.48582	1.56183	1.76582	1.21313	1.22239	1.33438	1.27652	1.20403	1.3898	1.58885	1.75665	1.9233	1.8606	1.67275	2.0747
	345	3.2585	2.93133	2.99598	3.22966	3.20164	2.88494	1.01584	0.852506	0.939513	0.976499	0.976302	1.03471	1.51109	1.65277	1.55422	1.4814	1.68477	1.61049	1.24824	1.17138	1.22604	1.29605	1.18875	1.39564	1.6234	1.78123	1.91749	1.8276	1.70231	2.06418
	351	3.09864	3.19098	3.1637	3.24009	2.97126	3.20133	1.10354	0.992085	1.07626	1.04063	1.08231	1.04905	1.40442	1.53532	1.78967	1.48276	1.64231	1.90312	1.28083	1.23541	1.39547	1.31011	1.26328	1.37583	1.62223	1.81589	1.9446	1.80956	1.71906	2.10832
	357	3.17745	3.16266	3.33471	3.02463	3.44371	2.70552	1.04796	0.892026	1.03688	0.962276	1.01207	1.06028	1.11438	1.52101	1.42193	1.30431	1.5076	1.75996	1.28007	1.24816	1.37171	1.35941	1.2523	1.44475	1.63125	1.87908	1.99572	1.88167	1.75516	2.17338
	360	3.20589	3.10329	3.11479	3.03166	3.10229	3.11785	1.0689	0.902621	1.01896	1.05636	0.981895	1.14019	1.52314	1.682	1.54987	1.49794	1.70232	1.61827	1.29833	1.27186	1.32988	1.21255	1.23762	1.28059	1.63614	1.87718	2.03114	1.89094	1.75666	2.22257
	366	3.13814	3.24101	3.14896	3.14582	3.15656	3.2743	0.986191	0.959153	1.02024	0.957703	1.00893	1.04271	1.52432	1.69226	1.55734	1.49994	1.70954	1.62098	1.23953	1.24571	1.35806	1.23034	1.29369	1.31297	1.66537	1.86137	1.97027	1.96213	1.76337	2.18922
	372	3.01672	3.4604	3.23507	3.21804	3.2378	2.93571	0.923139	0.881428	1.09151	0.956303	1.11001	1.01145	1.54152	1.71847	1.57358	1.52109	1.87501	1.63631	1.28732	1.22669	1.29647	1.25558	1.2812	1.35824	1.68247	1.90214	1.96411	2.03114	1.79231	2.18421
	378	2.93657	3.11687	3.31824	3.19413	2.84905	3.33467	0.998334	0.88278	0.959051	0.994686	0.963681	1.01662	1.29845	1.72596	1.56001	1.28058	1.83848	1.61106	1.30498	1.18611	1.23942	1.25226	1.22533	1.33519	1.60855	1.96145	2.18564	2.03732	1.785	2.33775
	384	3.13972	3.20841	3.22028	3.303	2.90383	3.31007	0.965744	0.911509	1.03557	0.985923	1.04852	1.15855	1.53857	1.76483	1.58688	1.52521	1.81138	1.64485	1.33862	1.18789	1.25584	1.24853	1.21351	1.36402	1.67023	2.16921	2.28717	2.08024	1.91972	2.43978
	390	3.19775	3.09532	3.14258	3.15494	3.15762	2.94801	1.00092	0.840491	0.986599	1.01824	0.937343	1.19482	1.59035	1.81087	1.61179	1.56707	1.79575	1.53418	1.31529	1.25507	1.32484	1.28225	1.26093	1.34144	1.66836	1.64755	2.06971	2.137	1.65795	2.42517
	396	3.21598	2.96899	3.17166	3.09312	2.79842	3.19022	1.07505	0.901152	0.943021	0.981104	0.979939	1.02038	1.38902	1.63418	1.62101	1.36825	1.90074	1.68529	1.31109	1.2941	1.4507	1.33891	1.32025	1.39823	1.86226	2.0599	2.10828	2.16409	1.96108	2.29031
	402	3.22433	3.02764	3.04364	3.20335	3.00815	3.59105	1.0076	0.953424	1.10491	1.04068	1.07731	1.08808	1.64123	1.59979	1.62073	1.61814	1.82916	1.69359	1.33796	1.20359	1.26465	1.30594	1.24292	1.35842	1.88094	2.0483	2.17792	2.06075	1.96462	2.35518
	405	3.24784	3.00091	3.15192	3.03186	3.24755	2.85364	0.938697	0.900393	0.997296	0.988167	0.960925	1.09582	1.52496	1.85327	1.64085	1.50073	1.77996	1.71189	1.29361	1.2653	1.33145	1.2942	1.28384	1.33874	1.89205	2.0195	2.15069	2.08222	1.95577	2.33631
	411	3.19251	3.17465	3.11919	3.05724	3.11374	3.02129	0.963839	0.86559	1.03517	0.972005	0.994996	1.12291	1.52411	1.83885	1.64396	1.50988	1.99385	1.61951	1.33714	1.29088	1.37163	1.39119	1.29266	1.47568	2.2658	2.11535	1.92355	2.18224	2.19057	2.08876
	417	3.06577	3.09588	3.13219	2.9609	3.41902	2.9292	1.05124	0.936642	1.01753	0.992768	1.00597	1.09764	1.65367	1.81782	1.65258	1.62222	2.04767	1.54366	1.31414	1.17226	1.24419	1.22725	1.22051	1.35861	1.96307	2.09791	2.23265	2.21121	2.03049	2.39866
	423	3.17477	3.20007	3.23341	3.15095	3.207	3.31868	0.922038	0.825913	1.04124	0.986669	1.04905	1.14151	1.52362	1.86352	1.63619	1.49687	1.99818	1.71133	1.36415	1.2328	1.30649	1.22009	1.22727	1.36514	1.99833	2.17705	2.26686	2.30065	2.08769	2.36418
	429	3.47667	3.44975	3.27956	3.34437	3.02221	2.92027	0.98065	0.839433	0.96655	0.99329	0.939676	1.0368	1.58437	1.85079	1.66809	1.57085	2.01956	1.74504	1.38596	1.32059	1.42552	1.32802	1.31638	1.42965	1.97841	2.16129	2.29329	2.29998	2.06985	2.43396
	435	3.31805	3.48866	3.2996	3.19719	3.34544	3.07321	0.96796	0.861483	1.00166	1.01441	0.956097	1.15862	1.64059	1.85618	1.66558	1.6223	1.86176	1.73421	1.3114	1.22791	1.3129	1.28195	1.2627	1.3711	1.93193	2.13194	2.32013	2.24482	2.03194	2.48324
	441	3.13373	3.08298	3.23328	3.4673	3.05479	3.15257	1.00689	0.962793	1.01881	0.958148	1.04701	1.16206	1.41069	1.83317	1.64792	1.39549	1.94854	1.7258	1.2791	1.30589	1.36362	1.30528	1.27637	1.36981	1.9821	2.14598	2.31061	2.36352	2.06404	2.47036
	447	3.30856	3.30125	3.12866	3.04456	3.45423	3.4942	1.02438	0.873464	1.09834	1.00191	1.09618	1.06439	1.63916	1.86565	1.66973	1.60564	2.04729	1.73164	1.37692	1.31785	1.38943	1.35453	1.28463	1.39857	1.99032	2.14389	2.33319	2.35481	2.0671	2.44875
	450	3.35796	3.32227	3.15706	3.26401	2.71416	3.24829	0.957789	0.891671	0.940563	0.992229	0.931527	1.04873	1.73518	1.56924	1.68698	1.70061	1.90416	1.75988	1.42615	1.26427	1.33298	1.29144	1.3185	1.43196	2.00649	2.48884	2.29027	2.46516	2.24767	2.47686
	456	3.05854	3.0463	2.97509	3.15279	3.55671	3.32114	0.980155	0.892468	1.00485	0.957246	1.02441	0.981209	1.64581	1.63075	1.65318	1.62095	2.05093	1.7368	1.36109	1.37274	1.46703	1.424	1.3476	1.49534	1.97922	2.15848	2.31887	2.44814	2.06885	2.4581
	462	2.97576	3.20907	2.93122	3.08391	3.26029	3.35035	1.07837	0.937697	0.994491	1.01328	0.918164	0.999649	1.41925	1.84814	1.69766	1.39065	1.93844	1.75493	1.36867	1.34849	1.4835	1.39077	1.31025	1.46521	2.05446	2.22665	2.43073	2.38668	2.14056	2.52903
	468	3.50559	3.59038	3.26069	3.1467	3.10409	2.93135	0.925565	0.885344	0.936099	0.925335	0.929518	1.14819	1.56211	1.70471	1.66468	1.5404	2.02461	1.75576	1.28412	1.3306	1.43063	1.37296	1.27071	1.44908	1.96628	2.14716	2.37744	2.43492	2.05672	2.52776
	474	3.19824	3.02563	3.19268	3.23342	3.27473	3.15275	1.04279	0.980617	1.02451	1.04398	0.965032	1.0712	1.65819	1.87676	1.68021	1.62527	1.86506	1.75718	1.28966	1.29909	1.39438	1.32627	1.31062	1.38813	2.00205	2.1699	2.39595	2.48781	2.08597	2.55229
	480	3.33274	3.38443	3.2318	3.29017	2.98945	3.10668	0.943145	0.946473	1.0258	0.991169	1.00602	1.03993	1.47987	1.8672	1.6879	1.46463	1.97379	1.78135	1.30339	1.2617	1.31152	1.3173	1.31214	1.42281	2.02785	2.14975	2.38846	2.54531	2.0888	2.55591
	486	3.40022	3.17299	3.16178	2.68874	3.39394	3.45628	0.968156	0.984253	0.933801	0.958317	0.931287	1.16407	1.62173	1.85604	1.67553	1.59391	2.05092	1.76275	1.32256	1.26349	1.33449	1.29931	1.25039	1.38992	2.05393	2.18449	2.47935	2.57915	2.11921	2.65924
	492	3.20735	3.27498	3.17889	3.39148	3.13245	3.27417	1.02279	0.92555	1.11779	1.0173	1.07359	1.17576	1.50851	2.18072	1.77986	1.49991	1.84822	1.85888	1.30678	1.30348	1.3916	1.39211	1.28664	1.4894	2.41974	2.53904	2.51415	2.64318	2.47939	2.35932
	495	3.32682	3.36977	3.08595	3.26739	3.21283	2.91091	1.07311	0.951951	1.06373	1.02838	1.01046	1.00217	1.76238	1.97609	1.77889	1.75368	1.9733	1.85558	1.35691	1.31713	1.42368	1.40267	1.28313	1.49248	2.06066	2.24508	2.53474	2.56382	2.15287	2.69523
	501	3.0839	3.06188	3.10416	3.03427	3.19535	3.47506	0.963624	0.873639	0.961842	0.958368	1.00012	1.22227	1.55051	1.99839	1.80894	1.5207	2.05616	1.87489	1.38441	1.3653	1.49619	1.40298	1.34675	1.49634	2.08799	2.18003	2.54937	2.60687	2.13401	2.71349
	507	3.08066	2.94835	3.08083	3.16969	3.2127	3.30882	1.05067	0.96144	1.07945	1.05394	1.06414	1.06	1.85572	1.9768	1.81521	1.82962	2.01743	1.88371	1.37625	1.33787	1.4443	1.43762	1.3931	1.52473	2.07922	2.15166	2.49593	2.63542	2.11544	2.68184
	513	3.16327	3.13059	3.26715	3.26877	3.14709	3.28128	0.995143	0.92962	1.00584	0.964093	1.00663	1.21315	1.53854	2.00232	1.7866	1.52316	2.06407	1.87694	1.3807	1.35224	1.50438	1.39398	1.357	1.5668	2.03097	2.1403	2.55247	2.63071	2.08563	2.68138
	519	3.06999	3.30617	3.37326	3.08918	3.15457	3.24756	0.986818	0.986129	1.03818	0.994554	1.01426	1.09761	1.76129	1.9974	1.81796	1.74114	2.02501	1.90471	1.42268	1.34489	1.463	1.36179	1.41474	1.47549	2.15734	2.1818	2.45785	2.66293	2.16957	2.60108
	525	3.21798	3.21959	3.27732	3.36957	3.36869	3.18433	1.07671	0.968263	0.957756	0.961357	0.987491	1.04051	1.72311	1.99571	1.80108	1.70605	2.00189	1.89572	1.44558	1.37719	1.47943	1.38256	1.39036	1.51555	2.17591	2.16889	2.47489	2.70008	2.1724	2.62514
	531	3.05399	2.99804	3.36691	3.29421	3.64637	2.95764	1.07007	0.963945	0.918979	0.963669	0.914471	1.15517	1.76105	1.99513	1.78561	1.734	2.02728	1.87159	1.42349	1.33256	1.38415	1.36487	1.3737	1.44668	2.07091	2.13091	2.59887	2.709	2.10091	2.72447
	537	3.24247	3.49433	3.44084	3.19092	3.08038	3.16543	0.953862	0.85822	1.03801	0.957637	1.08128	1.15202	1.85424	2.00267	1.82026	1.82575	1.98399	1.89453	1.40358	1.3233	1.46363	1.4395	1.29601	1.50863	2.05691	2.18506	2.5434	2.75676	2.12098	2.70587

## Sheet: Fig5
	5B						5D						5E
	p-CAMK/CAMK						LC3II/I						SQSTMI/GAPDH
	shPlxnd1	-	+	-	+		shPlxnd1	-	+	-	+		shPlxnd1	-	+	-	+
	STO-609	-	-	+	+		STO-609	-	-	+	+		STO-609	-	-	+	+
		0.601	0.812	0.412	0.504			1	1.532	0.893	0.983			1	0.546	1.193	1.0723
		0.551	0.8022	0.423	0.519			1	1.673	1.0565	1.202			1	0.639	1.211	1.1083
		0.511	0.861	0.442	0.486			1	1.751	0.983	1.183			1	0.603	1.096	0.973
		0.534	0.814	0.375	0.432			1	1.543	1.149	1.072			1	0.573	1.189	1.083
		0.574	0.721	0.416	0.461			1	1.703	1.078	1.199			1	0.629	1.036	1.112
		0.546	0.786	0.404	0.47			1	1.621	0.968	1.191			1	0.598	1.117	1.124
	5G						5H
	LC3II/I						SQSTMI/GAPDH
	shPlxnd1	-	+	-	+		shPlxnd1	-	+	-	+
	BAPTA	-	-	+	+		BAPTA	-	-	+	+
		1	1.742	0.773	1.073			1	0.546	1.154	1.0723
		1	1.653	0.905	1.239			1	0.639	1.171	1.134
		1	1.702	0.913	1.193			1	0.603	1.096	0.973
		1	1.607	0.8216	1.172			1	0.573	1.186	1.103
		1	1.723	0.848	1.228			1	0.629	0.984	1.127
		1	1.589	0.814	1.097			1	0.598	1.125	0.9624
	3J
		Autophagosomes			Autolysosomes
	NC	35	40	42	19	21	17
	shPlxnd1	53	55	60	15	16	14
	shPlxnd1+STO-609	30	28	29	7	10	11
	shPlxnd1+BAPTA	26	22	24	8	8	7
	5K
	EPC proliferation
	SR	1	1	1	1	1
	AF	0.5243	0.5513	0.5804	0.4832	0.56879
	AF+shPlxnd1	0.8752	0.809	0.7512	0.71332	0.8197
	AF+shPlxnd1+STO609	0.5223	0.5183	0.5345	0.4364	0.5586
